# Supplementary material for: Viability dataset on microencapsulated probiotics: Sodium alginate viscosity effect
Source: Data Brief. 2019 Nov 2;27:104735. doi: 10.1016/j.dib.2019.104735 (PMC6859236; doi:10.1016/j.dib.2019.104735)
Supplement: Multimedia component 1 [file mmc1.xlsx]

## Sheet: low visc. (ANOVA x frequency)
Low Viscosity alginate
																	Análisis de varianza de un factor								Análisis de varianza de un factor								Análisis de varianza de un factor
Concentration 1%
Nozzle	Hz	mg bolita	ml tampon	FD	UFC 1	UFC 2	UFC 3	UFC 1/g bolita	UFC 2/g bolita	UFC 3/g bolita	log 1	log 2	log 3	Average	desvest		RESUMEN								RESUMEN								RESUMEN
450 µm	1000	403	4.5	1000	156	160	50	1.74194e+08	1.7866e+08		8.24103	8.25203		8.24653	0.00777491		Grupos	Cuenta	Suma	Promedio	Varianza				Grupos	Cuenta	Suma	Promedio	Varianza				Grupos	Cuenta	Suma	Promedio	Varianza
	3000	409	4.5	1000	59	0	72	6.49144e+07		7.92176e+07	7.81234		7.89882	7.85558	0.0611509		450 µm	2	16.4931	8.24653	6.04492e-05				750 µm	2	14.8655	7.43275	0.0119973				1000 µm	2	15.251	7.62549	6.04492e-05
	5000	401	4.5	1000	61	42	27	6.84539e+07	4.71322e+07	3.02993e+07	7.8354	7.67332	7.48143	7.66338	0.177192		750 µm	2	14.8655	7.43275	0.0119973				1000 µm	2	15.251	7.62549	6.04492e-05				450 µm	2	16.4931	8.24653	6.04492e-05
750 µm	1000	417	4.5	1000	30	21	41	3.23741e+07	2.26619e+07		7.5102	7.3553		7.43275	0.109532
	3000	398	4.5	1000	28	11	3	3.16583e+07	1.24372e+07		7.50049	7.09472		7.2976	0.286919		ANÁLISIS DE VARIANZA								ANÁLISIS DE VARIANZA								ANÁLISIS DE VARIANZA
	5000	404	4.5	1000	28	25	16	3.11881e+07	2.78465e+07		7.49399	7.44477		7.46938	0.0348024		Origen de las variaciones	Suma de cuadrados	Grados de libertad	Promedio de los cuadrados	F	Probabilidad	Valor crítico para F		Origen de las variaciones	Suma de cuadrados	Grados de libertad	Promedio de los cuadrados	F	Probabilidad	Valor crítico para F		Origen de las variaciones	Suma de cuadrados	Grados de libertad	Promedio de los cuadrados	F	Probabilidad	Valor crítico para F
																	Entre grupos	0.662243	1	0.662243	109.845	0.00898127	18.5128		Entre grupos	0.037151	1	0.037151	6.16218	0.131111	18.5128		Entre grupos	0.385687	1	0.385687	6380.35	0.000156694	18.5128
1000 µm	1000	421	4.5	1000	39	33	40	4.16865e+07		4.27553e+07	7.62		7.63099	7.62549	0.00777491		Dentro de los grupos	0.0120578	2	0.00602888					Dentro de los grupos	0.0120578	2	0.00602888					Dentro de los grupos	0.000120898	2	6.04492e-05
	3000	424	4.5	1000	66	75	64	7.00472e+07		6.79245e+07	7.84539			7.84539	0
	5000	432	4.5	1000	15	15	9	15625000	15625000		7.19382	7.19382		7.19382	0		Total	0.674301	3						Total	0.0492088	3						Total	0.385808	3
																	Análisis de varianza de un factor								Análisis de varianza de un factor								Análisis de varianza de un factor
																	RESUMEN								RESUMEN								RESUMEN
																	Grupos	Cuenta	Suma	Promedio	Varianza				Grupos	Cuenta	Suma	Promedio	Varianza				Grupos	Cuenta	Suma	Promedio	Varianza
																	450 µm	3	15.7112	5.23705	20.5719				750 µm	3	21.8928	7.2976	0.0411614				1000 µm	3	7.84539	2.61513	20.5167
																	750 µm	3	21.8928	7.2976	0.0411614				1000 µm	3	7.84539	2.61513	20.5167				450 µm	3	15.7112	5.23705	20.5719
																	ANÁLISIS DE VARIANZA								ANÁLISIS DE VARIANZA								ANÁLISIS DE VARIANZA
																	Origen de las variaciones	Suma de cuadrados	Grados de libertad	Promedio de los cuadrados	F	Probabilidad	Valor crítico para F		Origen de las variaciones	Suma de cuadrados	Grados de libertad	Promedio de los cuadrados	F	Probabilidad	Valor crítico para F		Origen de las variaciones	Suma de cuadrados	Grados de libertad	Promedio de los cuadrados	F	Probabilidad	Valor crítico para F
																	Entre grupos	6.3688	1	6.3688	0.617938	0.475769	7.70865		Entre grupos	32.8884	1	32.8884	3.19959	0.148168	7.70865		Entre grupos	10.3117	1	10.3117	0.501926	0.517759	7.70865
																	Dentro de los grupos	41.2262	4	10.3065					Dentro de los grupos	41.1158	4	10.2789					Dentro de los grupos	82.1773	4	20.5443
																	Total	47.595	5						Total	74.0041	5						Total	92.489	5
																	Análisis de varianza de un factor								Análisis de varianza de un factor								Análisis de varianza de un factor
																	RESUMEN								RESUMEN								RESUMEN
																	Grupos	Cuenta	Suma	Promedio	Varianza				Grupos	Cuenta	Suma	Promedio	Varianza				Grupos	Cuenta	Suma	Promedio	Varianza
																	450 µm	3	22.9901	7.66338	0.031397				750 µm	2	14.9388	7.46938	0.00121121				1000 µm	2	14.3876	7.19382	0
																	750 µm	3	14.9388	4.97959	18.5978				1000 µm	2	14.3876	7.19382	0				450 µm	3	22.9901	7.66338	0.031397
																	ANÁLISIS DE VARIANZA								ANÁLISIS DE VARIANZA								ANÁLISIS DE VARIANZA
																	Origen de las variaciones	Suma de cuadrados	Grados de libertad	Promedio de los cuadrados	F	Probabilidad	Valor crítico para F		Origen de las variaciones	Suma de cuadrados	Grados de libertad	Promedio de los cuadrados	F	Probabilidad	Valor crítico para F		Origen de las variaciones	Suma de cuadrados	Grados de libertad	Promedio de los cuadrados	F	Probabilidad	Valor crítico para F
																	Entre grupos	10.8041	1	10.8041	1.15991	0.342104	7.70865		Entre grupos	0.0759334	1	0.0759334	125.385	0.0078813	18.5128		Entre grupos	0.264587	1	0.264587	12.6407	0.037945	10.128
																	Dentro de los grupos	37.2584	4	9.31461					Dentro de los grupos	0.00121121	2	0.000605603					Dentro de los grupos	0.062794	3	0.0209313
																	Total	48.0626	5						Total	0.0771446	3						Total	0.327381	4
Concentration 2%
Nozzle	Hz	mg bolita	ml tampon	FD	UFC 1	UFC 2	UFC 3	UFC 1/g bolita	UFC 2/g bolita	UFC 3/g bolita	log 1	log 2	log 3	Average	desvest		Análisis de varianza de un factor								Análisis de varianza de un factor								Análisis de varianza de un factor
450 µm	1000	412	4.5	1000	90	86	75	9.8301e+07	9.3932e+07		7.99256	7.97281		7.98269	0.0139612
	3000	394	4.5	1000	40	41	30	4.56853e+07	4.68274e+07		7.65978			7.65978	0		RESUMEN								RESUMEN								RESUMEN
	5000	398	4.5	1000	24	22	20	2.71357e+07	2.48744e+07	2.26131e+07	7.43354	7.39575	7.35436	7.39455	0.0396043		Grupos	Cuenta	Suma	Promedio	Varianza				Grupos	Cuenta	Suma	Promedio	Varianza				Grupos	Cuenta	Suma	Promedio	Varianza
																	450 µm	2	15.9654	7.98269	0.000194914				750 µm	2	14.3385	7.16927	0.00224094				1000 µm	1	6.01974	6.01974	#DIV/0!
750 µm	1000	395	4.5	1000	19	14	12		1.59494e+07	1.36709e+07		7.20274	7.1358	7.16927	0.0473385		750 µm	2	14.3385	7.16927	0.00224094				1000 µm	1	6.01974	6.01974	#DIV/0!				450 µm	2	15.9654	7.98269	0.000194914
	3000	404	4.5	1000	11	8	32	1.22525e+07	8.91089e+06		7.08822	6.94992		7.01907	0.0977948
	5000	416	4.5	1000	12	8	26	1.29808e+07	8.65385e+06		7.1133	6.93721		7.02525	0.124515
																	ANÁLISIS DE VARIANZA								ANÁLISIS DE VARIANZA								ANÁLISIS DE VARIANZA
1000 µm	1000	430	4.5	1000	0	0	1	0	0	1.04651e+06			6.01974	6.01974	0		Origen de las variaciones	Suma de cuadrados	Grados de libertad	Promedio de los cuadrados	F	Probabilidad	Valor crítico para F		Origen de las variaciones	Suma de cuadrados	Grados de libertad	Promedio de los cuadrados	F	Probabilidad	Valor crítico para F		Origen de las variaciones	Suma de cuadrados	Grados de libertad	Promedio de los cuadrados	F	Probabilidad	Valor crítico para F
	3000	412	4.5	1000	0	0	0	0	0	0	#NUM!			0	0		Entre grupos	0.661645	1	0.661645	543.256	0.00183569	18.5128		Entre grupos	0.88094	1	0.88094	393.112	0.0320814	161.448		Entre grupos	2.56876	1	2.56876	13178.9	0.00554535	161.448
	5000	400	4.5	1000	0	0	0	0	0	0	#NUM!			0	0		Dentro de los grupos	0.00243585	2	0.00121793					Dentro de los grupos	0.00224094	1	0.00224094					Dentro de los grupos	0.000194914	1	0.000194914
																	Total	0.664081	3						Total	0.883181	2						Total	2.56896	2
																	Análisis de varianza de un factor								Análisis de varianza de un factor								Análisis de varianza de un factor
																	RESUMEN								RESUMEN								RESUMEN
																	Grupos	Cuenta	Suma	Promedio	Varianza				Grupos	Cuenta	Suma	Promedio	Varianza				Grupos	Cuenta	Suma	Promedio	Varianza
																	450 µm	1	7.65978	7.65978	#DIV/0!				750 µm	3	21.0572	7.01907	0.00478191				1000 µm	2	0	0	0
																	750 µm	3	21.0572	7.01907	0.00478191				1000 µm	2	0	0	0				450 µm	1	7.65978	7.65978	#DIV/0!
																	ANÁLISIS DE VARIANZA								ANÁLISIS DE VARIANZA								ANÁLISIS DE VARIANZA
																	Origen de las variaciones	Suma de cuadrados	Grados de libertad	Promedio de los cuadrados	F	Probabilidad	Valor crítico para F		Origen de las variaciones	Suma de cuadrados	Grados de libertad	Promedio de los cuadrados	F	Probabilidad	Valor crítico para F		Origen de las variaciones	Suma de cuadrados	Grados de libertad	Promedio de los cuadrados	F	Probabilidad	Valor crítico para F
																	Entre grupos	0.307876	1	0.307876	64.3835	0.0151792	18.5128		Entre grupos	59.1209	1	59.1209	18545.2	8.73053e-07	10.128		Entre grupos	39.1148	1	39.1148	65535	#DIV/0!	161.448
																	Dentro de los grupos	0.00956382	2	0.00478191					Dentro de los grupos	0.00956382	3	0.00318794					Dentro de los grupos	0	1	0
																	Total	0.31744	3						Total	59.1304	4						Total	39.1148	2
																	Análisis de varianza de un factor								Análisis de varianza de un factor								Análisis de varianza de un factor
																	RESUMEN								RESUMEN								RESUMEN
																	Grupos	Cuenta	Suma	Promedio	Varianza				Grupos	Cuenta	Suma	Promedio	Varianza				Grupos	Cuenta	Suma	Promedio	Varianza
																	450 µm	3	22.1837	7.39455	0.0015685				750 µm	2	14.0505	7.02525	0.0155041				1000 µm	2	0	0	0
																	750 µm	2	14.0505	7.02525	0.0155041				1000 µm	2	0	0	0				450 µm	3	22.1837	7.39455	0.0015685
																	ANÁLISIS DE VARIANZA								ANÁLISIS DE VARIANZA								ANÁLISIS DE VARIANZA
																	Origen de las variaciones	Suma de cuadrados	Grados de libertad	Promedio de los cuadrados	F	Probabilidad	Valor crítico para F		Origen de las variaciones	Suma de cuadrados	Grados de libertad	Promedio de los cuadrados	F	Probabilidad	Valor crítico para F		Origen de las variaciones	Suma de cuadrados	Grados de libertad	Promedio de los cuadrados	F	Probabilidad	Valor crítico para F
																	Entre grupos	0.163655	1	0.163655	26.3379	0.0143288	10.128		Entre grupos	49.3542	1	49.3542	6366.61	0.000157032	18.5128		Entre grupos	65.6153	1	65.6153	62749.7	1.40291e-07	10.128
																	Dentro de los grupos	0.0186411	3	0.00621369					Dentro de los grupos	0.0155041	2	0.00775203					Dentro de los grupos	0.003137	3	0.00104567
																	Total	0.182296	4						Total	49.3697	3						Total	65.6184	4
Concentration 3%																	Análisis de varianza de un factor								Análisis de varianza de un factor								Análisis de varianza de un factor
Nozzle	Hz	mg bolita	ml tampon	FD	UFC 1	UFC 2	UFC 3	UFC 1/g bolita	UFC 2/g bolita	UFC 3/g bolita	log 1	log 2	log 3	Average	desvest
450 µm	1000	401	4.5	1000	66	63	53	7.40648e+07	7.06983e+07		7.86961	7.84941		7.85951	0.014286		RESUMEN								RESUMEN								RESUMEN
	3000	416	4.5	1000	44	55	49	4.75962e+07		5.30048e+07	7.67757		7.72432	7.70094	0.0330526		Grupos	Cuenta	Suma	Promedio	Varianza				Grupos	Cuenta	Suma	Promedio	Varianza				Grupos	Cuenta	Suma	Promedio	Varianza
	5000	406	4.5	1000	25	46	29	2.77094e+07		3.21429e+07	7.44263		7.50708	7.47486	0.0455787		450 µm	2	15.719	7.85951	0.000204088				750 µm	3	22.0209	7.34031	0.00105853				1000 µm	2	15.4162	7.70812	3.69815e-05
																	750 µm	3	22.0209	7.34031	0.00105853				1000 µm	2	15.4162	7.70812	3.69815e-05				450 µm	2	15.719	7.85951	0.000204088
750 µm	1000	424	4.5	1000	22	19	21	2.33491e+07	2.01651e+07	2.22877e+07	7.36827	7.3046	7.34807	7.34031	0.0325351
	3000	441	4.5	1000	18	17	10	1.83673e+07	1.73469e+07	1.02041e+07	7.26405	7.23922	7.00877	7.17068	0.140764
	5000	437	4.5	1000	8	17	16	8.23799e+06	1.75057e+07	1.6476e+07	6.91582	7.24318	7.21685	7.12528	0.181877		ANÁLISIS DE VARIANZA								ANÁLISIS DE VARIANZA								ANÁLISIS DE VARIANZA
																	Origen de las variaciones	Suma de cuadrados	Grados de libertad	Promedio de los cuadrados	F	Probabilidad	Valor crítico para F		Origen de las variaciones	Suma de cuadrados	Grados de libertad	Promedio de los cuadrados	F	Probabilidad	Valor crítico para F		Origen de las variaciones	Suma de cuadrados	Grados de libertad	Promedio de los cuadrados	F	Probabilidad	Valor crítico para F
1000 µm	1000	445	4.5	1000	51	58	50	5.1573e+07		5.05618e+07	7.71242		7.70382	7.70812	0.00608124		Entre grupos	0.323481	1	0.323481	418.086	0.000255768	10.128		Entre grupos	0.162342	1	0.162342	226.098	0.00063849	10.128		Entre grupos	0.0229183	1	0.0229183	190.138	0.00521821	18.5128
	3000	397	4.5	1000	63	51	49		5.78086e+07	5.55416e+07		7.76199	7.74462	7.75331	0.0122853		Dentro de los grupos	0.00232115	3	0.000773718					Dentro de los grupos	0.00215405	3	0.000718016					Dentro de los grupos	0.00024107	2	0.000120535
	5000	409	4.5	1000	9	15	12	9.9022e+06	1.65037e+07	1.32029e+07	6.99573	7.21758	7.12067	7.11133	0.111219
																	Total	0.325802	4						Total	0.164496	4						Total	0.0231593	3
																	Análisis de varianza de un factor								Análisis de varianza de un factor								Análisis de varianza de un factor
																	RESUMEN								RESUMEN								RESUMEN
																	Grupos	Cuenta	Suma	Promedio	Varianza				Grupos	Cuenta	Suma	Promedio	Varianza				Grupos	Cuenta	Suma	Promedio	Varianza
																	450 µm	2	15.4019	7.70094	0.00109247				750 µm	3	21.674	7.22465	0.00233855				1000 µm	2	15.5066	7.75331	0.00015093
																	750 µm	3	21.674	7.22465	0.00233855				1000 µm	2	15.5066	7.75331	0.00015093				450 µm	2	15.4019	7.70094	0.00109247
																	ANÁLISIS DE VARIANZA								ANÁLISIS DE VARIANZA								ANÁLISIS DE VARIANZA
																	Origen de las variaciones	Suma de cuadrados	Grados de libertad	Promedio de los cuadrados	F	Probabilidad	Valor crítico para F		Origen de las variaciones	Suma de cuadrados	Grados de libertad	Promedio de los cuadrados	F	Probabilidad	Valor crítico para F		Origen de las variaciones	Suma de cuadrados	Grados de libertad	Promedio de los cuadrados	F	Probabilidad	Valor crítico para F
																	Entre grupos	0.272227	1	0.272227	141.55	0.00127694	10.128		Entre grupos	0.335371	1	0.335371	208.391	0.000720612	10.128		Entre grupos	0.00274173	1	0.00274173	4.41005	0.170548	18.5128
																	Dentro de los grupos	0.00576957	3	0.00192319					Dentro de los grupos	0.00482802	3	0.00160934					Dentro de los grupos	0.0012434	2	0.000621701
																	Total	0.277996	4						Total	0.340199	4						Total	0.00398514	3
																	Análisis de varianza de un factor								Análisis de varianza de un factor								Análisis de varianza de un factor
																	RESUMEN								RESUMEN								RESUMEN
																	Grupos	Cuenta	Suma	Promedio	Varianza				Grupos	Cuenta	Suma	Promedio	Varianza				Grupos	Cuenta	Suma	Promedio	Varianza
																	450 µm	2	14.9497	7.47486	0.00207742				750 µm	3	21.3759	7.12528	0.0330794				1000 µm	3	21.334	7.11133	0.0123697
																	750 µm	3	21.3759	7.12528	0.0330794				1000 µm	3	21.334	7.11133	0.0123697				450 µm	2	14.9497	7.47486	0.00207742
																	ANÁLISIS DE VARIANZA								ANÁLISIS DE VARIANZA								ANÁLISIS DE VARIANZA
																	Origen de las variaciones	Suma de cuadrados	Grados de libertad	Promedio de los cuadrados	F	Probabilidad	Valor crítico para F		Origen de las variaciones	Suma de cuadrados	Grados de libertad	Promedio de los cuadrados	F	Probabilidad	Valor crítico para F		Origen de las variaciones	Suma de cuadrados	Grados de libertad	Promedio de los cuadrados	F	Probabilidad	Valor crítico para F
																	Entre grupos	0.14664	1	0.14664	6.44703	0.0847461	10.128		Entre grupos	0.000292176	1	0.000292176	0.0128573	0.915185	7.70865		Entre grupos	0.158583	1	0.158583	17.7407	0.024447	10.128
																	Dentro de los grupos	0.0682361	3	0.0227454					Dentro de los grupos	0.0908981	4	0.0227245					Dentro de los grupos	0.0268168	3	0.00893893
																	Total	0.214876	4						Total	0.0911903	5						Total	0.1854	4

## Sheet: media visc. (ANOVA x frequency)
Medium Viscosity alginate
																	Análisis de varianza de un factor								Análisis de varianza de un factor								Análisis de varianza de un factor
Concentration 1%
Nozzle	Hz	mg bolita	ml tampon	FD	UFC 1	UFC 2	UFC 3	UFC 1/g bolita	UFC 2/g bolita	UFC 3/g bolita	log 1	log 2	log 3	Average	desvest		RESUMEN								RESUMEN								RESUMEN
450 µm	1000	407.1	4.5	1000	145	135	172	1.6028e+08	1.49226e+08		8.20488	8.17385		8.18936	0.0219445		Grupos	Cuenta	Suma	Promedio	Varianza				Grupos	Cuenta	Suma	Promedio	Varianza				Grupos	Cuenta	Suma	Promedio	Varianza
	3000	415	4.5	1000	161	124	148	1.74578e+08		1.60482e+08	8.24199		8.20543	8.22371	0.0258548		450 µm	2	16.3787	8.18936	0.000481562				750 µm	2	15.7876	7.89378	0.00107503				1000 µm	2	15.7893	7.89467	0.00509046
	5000	405.6	4.5	1000	126	123	136	1.39793e+08	1.36464e+08	1.50888e+08	8.14549	8.13502	8.17865	8.15305	0.02278		750 µm	2	15.7876	7.89378	0.00107503				1000 µm	2	15.7893	7.89467	0.00509046				450 µm	2	16.3787	8.18936	0.000481562
750 µm	1000	430.4	4.5	1000	71	79	91	7.42333e+07	8.25976e+07		7.8706	7.91697		7.89378	0.0327877
	3000	418	4.5	1000	87	105	96	9.36603e+07	1.13038e+08	1.03349e+08	7.97156	8.05323	8.01431	8.01303	0.04085		ANÁLISIS DE VARIANZA								ANÁLISIS DE VARIANZA								ANÁLISIS DE VARIANZA
	5000	400	4.5	1000	72	57	40	81000000	64125000		7.90849	7.80703		7.85776	0.0717414		Origen de las variaciones	Suma de cuadrados	Grados de libertad	Promedio de los cuadrados	F	Probabilidad	Valor crítico para F		Origen de las variaciones	Suma de cuadrados	Grados de libertad	Promedio de los cuadrados	F	Probabilidad	Valor crítico para F		Origen de las variaciones	Suma de cuadrados	Grados de libertad	Promedio de los cuadrados	F	Probabilidad	Valor crítico para F
																	Entre grupos	0.0873671	1	0.0873671	112.254	0.00879104	18.5128		Entre grupos	7.92432e-07	1	7.92432e-07	0.000257054	0.988664	18.5128		Entre grupos	0.0868417	1	0.0868417	31.1706	0.0306158	18.5128
1000 µm	1000	418.7	4.5	1000	65	14	82	6.98591e+07		8.81299e+07	7.84422		7.94512	7.89467	0.0713474		Dentro de los grupos	0.00155659	2	0.000778296					Dentro de los grupos	0.00616549	2	0.00308274					Dentro de los grupos	0.00557202	2	0.00278601
	3000	403.2	4.5	1000	67	69	71	7.47768e+07	7.70089e+07	7.92411e+07	7.87377	7.88654	7.89895	7.88642	0.0125922
	5000	410.6	4.5	1000	94	87	77	1.0302e+08	9.53483e+07	8.43887e+07	8.01292	7.97931	7.92628	7.97284	0.0436798		Total	0.0889237	3						Total	0.00616628	3						Total	0.0924137	3
																	Análisis de varianza de un factor								Análisis de varianza de un factor								Análisis de varianza de un factor
																	RESUMEN								RESUMEN								RESUMEN
																	Grupos	Cuenta	Suma	Promedio	Varianza				Grupos	Cuenta	Suma	Promedio	Varianza				Grupos	Cuenta	Suma	Promedio	Varianza
																	450 µm	2	16.4474	8.22371	0.000668469				750 µm	3	24.0378	8.0126	0.00166764				1000 µm	3	23.6593	7.88642	0.000158564
																	750 µm	3	24.0378	8.0126	0.00166764				1000 µm	3	23.6593	7.88642	0.000158564				450 µm	2	16.4474	8.22371	0.000668469
																	ANÁLISIS DE VARIANZA								ANÁLISIS DE VARIANZA								ANÁLISIS DE VARIANZA
																	Origen de las variaciones	Suma de cuadrados	Grados de libertad	Promedio de los cuadrados	F	Probabilidad	Valor crítico para F		Origen de las variaciones	Suma de cuadrados	Grados de libertad	Promedio de los cuadrados	F	Probabilidad	Valor crítico para F		Origen de las variaciones	Suma de cuadrados	Grados de libertad	Promedio de los cuadrados	F	Probabilidad	Valor crítico para F
																	Entre grupos	0.0534782	1	0.0534782	40.0712	0.00797111	10.128		Entre grupos	0.0238836	1	0.0238836	26.1567	0.00691318	7.70865		Entre grupos	0.136516	1	0.136516	415.535	0.000258113	10.128
																	Dentro de los grupos	0.00400374	3	0.00133458					Dentro de los grupos	0.0036524	4	0.0009131					Dentro de los grupos	0.000985597	3	0.000328532
																	Total	0.057482	4						Total	0.027536	5						Total	0.137502	4
																	Análisis de varianza de un factor								Análisis de varianza de un factor								Análisis de varianza de un factor
																	RESUMEN								RESUMEN								RESUMEN
																	Grupos	Cuenta	Suma	Promedio	Varianza				Grupos	Cuenta	Suma	Promedio	Varianza				Grupos	Cuenta	Suma	Promedio	Varianza
																	450 µm	3	24.4592	8.15305	0.000518929				750 µm	2	15.7155	7.85776	0.00514683				1000 µm	3	23.9185	7.97284	0.00190793
																	750 µm	2	15.7155	7.85776	0.00514683				1000 µm	3	23.9185	7.97284	0.00190793				450 µm	3	24.4592	8.15305	0.000518929
																	ANÁLISIS DE VARIANZA								ANÁLISIS DE VARIANZA								ANÁLISIS DE VARIANZA
																	Origen de las variaciones	Suma de cuadrados	Grados de libertad	Promedio de los cuadrados	F	Probabilidad	Valor crítico para F		Origen de las variaciones	Suma de cuadrados	Grados de libertad	Promedio de los cuadrados	F	Probabilidad	Valor crítico para F		Origen de las variaciones	Suma de cuadrados	Grados de libertad	Promedio de los cuadrados	F	Probabilidad	Valor crítico para F
																	Entre grupos	0.10464	1	0.10464	50.7577	0.00569171	10.128		Entre grupos	0.015893	1	0.015893	5.31973	0.104369	10.128		Entre grupos	0.0487152	1	0.0487152	40.1468	0.00317662	7.70865
																	Dentro de los grupos	0.00618468	3	0.00206156					Dentro de los grupos	0.00896268	3	0.00298756					Dentro de los grupos	0.00485371	4	0.00121343
																	Total	0.110825	4						Total	0.0248557	4						Total	0.0535689	5
Concentration 2%
Nozzle	Hz	mg bolita	ml tampon	FD	UFC 1	UFC 2	UFC 3	UFC 1/g bolita	UFC 2/g bolita	UFC 3/g bolita	log 1	log 2	log 3	Average	desvest		Análisis de varianza de un factor								Análisis de varianza de un factor								Análisis de varianza de un factor
450 µm	1000	430	4.5	1000	325	322	290	3.40116e+08	3.36977e+08		8.53163	8.5276		8.52961	0.00284786
	3000	456	4.5	1000	347	271	259		2.67434e+08	2.55592e+08		8.42722	8.40755	8.41738	0.0139085		RESUMEN								RESUMEN								RESUMEN
	5000	428	4.5	1000	284	286	256	2.98598e+08	3.00701e+08	2.69159e+08	8.47509	8.47813	8.43001	8.46108	0.0269489		Grupos	Cuenta	Suma	Promedio	Varianza				Grupos	Cuenta	Suma	Promedio	Varianza				Grupos	Cuenta	Suma	Promedio	Varianza
																	450 µm	2	17.0592	8.52961	8.11033e-06				750 µm	2	17.0255	8.51277	0.0016546				1000 µm	2	16.9251	8.46254	0.00155211
750 µm	1000	344	4.5	1000	314	233	266		3.04797e+08	3.47965e+08		8.48401	8.54154	8.51277	0.0406768		750 µm	2	17.0255	8.51277	0.0016546				1000 µm	2	16.9251	8.46254	0.00155211				450 µm	2	17.0592	8.52961	8.11033e-06
	3000	426	4.5	1000	278	326	317		3.44366e+08	3.34859e+08		8.53702	8.52486	8.53094	0.00859724
	5000	393	4.5	1000	279	275	273	3.19466e+08	3.14885e+08	3.12595e+08	8.50442	8.49815	8.49498	8.49919	0.00480493
																	ANÁLISIS DE VARIANZA								ANÁLISIS DE VARIANZA								ANÁLISIS DE VARIANZA
1000 µm	1000	435	4.5	1000	263	299	322	2.72069e+08	3.0931e+08		8.43468	8.49039		8.46254	0.0393968		Origen de las variaciones	Suma de cuadrados	Grados de libertad	Promedio de los cuadrados	F	Probabilidad	Valor crítico para F		Origen de las variaciones	Suma de cuadrados	Grados de libertad	Promedio de los cuadrados	F	Probabilidad	Valor crítico para F		Origen de las variaciones	Suma de cuadrados	Grados de libertad	Promedio de los cuadrados	F	Probabilidad	Valor crítico para F
	3000	420	4.5	1000	286	285	306	3.06429e+08	3.05357e+08		8.48633	8.48481		8.48557	0.00107563		Entre grupos	0.000283613	1	0.000283613	0.341145	0.618271	18.5128		Entre grupos	0.00252367	1	0.00252367	1.57399	0.336372	18.5128		Entre grupos	0.00449932	1	0.00449932	5.76756	0.138305	18.5128
	5000	412	4.5	1000	257	285	-	2.80704e+08	3.11286e+08		8.44825	8.49316		8.4707	0.0317574		Dentro de los grupos	0.00166271	2	0.000831357					Dentro de los grupos	0.00320671	2	0.00160335					Dentro de los grupos	0.00156022	2	0.000780108
																	Total	0.00194633	3						Total	0.00573038	3						Total	0.00605953	3
																	Análisis de varianza de un factor								Análisis de varianza de un factor								Análisis de varianza de un factor
																	RESUMEN								RESUMEN								RESUMEN
																	Grupos	Cuenta	Suma	Promedio	Varianza				Grupos	Cuenta	Suma	Promedio	Varianza				Grupos	Cuenta	Suma	Promedio	Varianza
																	450 µm	2	16.8348	8.41738	0.000193445				750 µm	2	17.068	8.53398	1.84781e-05				1000 µm	2	16.9711	8.48557	1.15698e-06
																	750 µm	2	17.068	8.53398	1.84781e-05				1000 µm	2	16.9711	8.48557	1.15698e-06				450 µm	2	16.8348	8.41738	0.000193445
																	ANÁLISIS DE VARIANZA								ANÁLISIS DE VARIANZA								ANÁLISIS DE VARIANZA
																	Origen de las variaciones	Suma de cuadrados	Grados de libertad	Promedio de los cuadrados	F	Probabilidad	Valor crítico para F		Origen de las variaciones	Suma de cuadrados	Grados de libertad	Promedio de los cuadrados	F	Probabilidad	Valor crítico para F		Origen de las variaciones	Suma de cuadrados	Grados de libertad	Promedio de los cuadrados	F	Probabilidad	Valor crítico para F
																	Entre grupos	0.0135953	1	0.0135953	128.304	0.00770406	18.5128		Entre grupos	0.00234375	1	0.00234375	238.73	0.0041627	18.5128		Entre grupos	0.00464939	1	0.00464939	47.7836	0.0202928	18.5128
																	Dentro de los grupos	0.000211923	2	0.000105962					Dentro de los grupos	1.96351e-05	2	9.81757e-06					Dentro de los grupos	0.000194602	2	9.73011e-05
																	Total	0.0138072	3						Total	0.00236338	3						Total	0.004844	3
																	Análisis de varianza de un factor								Análisis de varianza de un factor								Análisis de varianza de un factor
																	RESUMEN								RESUMEN								RESUMEN
																	Grupos	Cuenta	Suma	Promedio	Varianza				Grupos	Cuenta	Suma	Promedio	Varianza				Grupos	Cuenta	Suma	Promedio	Varianza
																	450 µm	3	25.3832	8.46108	0.000726244				750 µm	3	25.4976	8.49919	2.30873e-05				1000 µm	2	16.9414	8.4707	0.00100853
																	750 µm	3	25.4976	8.49919	2.30873e-05				1000 µm	2	16.9414	8.4707	0.00100853				450 µm	3	25.3832	8.46108	0.000726244
																	ANÁLISIS DE VARIANZA								ANÁLISIS DE VARIANZA								ANÁLISIS DE VARIANZA
																	Origen de las variaciones	Suma de cuadrados	Grados de libertad	Promedio de los cuadrados	F	Probabilidad	Valor crítico para F		Origen de las variaciones	Suma de cuadrados	Grados de libertad	Promedio de los cuadrados	F	Probabilidad	Valor crítico para F		Origen de las variaciones	Suma de cuadrados	Grados de libertad	Promedio de los cuadrados	F	Probabilidad	Valor crítico para F
																	Entre grupos	0.00217851	1	0.00217851	5.81455	0.0734483	7.70865		Entre grupos	0.000973482	1	0.000973482	2.76897	0.194697	10.128		Entre grupos	0.000111225	1	0.000111225	0.135584	0.737159	10.128
																	Dentro de los grupos	0.00149866	4	0.000374666					Dentro de los grupos	0.00105471	3	0.000351569					Dentro de los grupos	0.00246102	3	0.00082034
																	Total	0.00367718	5						Total	0.00202819	4						Total	0.00257225	4
Concentration 3%																	Análisis de varianza de un factor								Análisis de varianza de un factor								Análisis de varianza de un factor
Nozzle	Hz	mg bolita	ml tampon	FD	UFC 1	UFC 2	UFC 3	UFC 1/g bolita	UFC 2/g bolita	UFC 3/g bolita	log 1	log 2	log 3	Average	desvest
450 µm	1000	328	4.5	1000	15	3	12	2.05793e+07		1.64634e+07	7.31343		7.21652	7.26497	0.0685257		RESUMEN								RESUMEN								RESUMEN
	3000	332	4.5	1000	10	11	9	1.35542e+07	1.49096e+07	1.21988e+07	7.13207	7.17347	7.08632	7.13062	0.0435933		Grupos	Cuenta	Suma	Promedio	Varianza				Grupos	Cuenta	Suma	Promedio	Varianza				Grupos	Cuenta	Suma	Promedio	Varianza
	5000	350	4.5	1000	13	13	8	1.67143e+07	1.67143e+07		7.22309	7.22309		7.22309	0		450 µm	2	14.5299	7.26497	0.00469578				750 µm	2	14.4795	7.23973	0.00168153				1000 µm	2	13.9848	6.9924	0.00469578
																	750 µm	2	14.4795	7.23973	0.00168153				1000 µm	2	13.9848	6.9924	0.00469578				450 µm	2	14.5299	7.26497	0.00469578
750 µm	1000	387.8	4.5	1000	14	16	27	1.62455e+07	1.85663e+07		7.21073	7.26872		7.23973	0.0410065
	3000	416.5	4.5	1000	11	7	8	1.18848e+07	7.56303e+06	8.64346e+06	7.07499	6.8787	6.93669	6.96346	0.100848
	5000	395.9	4.5	1000	6	11	18	6.8199e+06	1.25032e+07		6.83378	7.09702		6.9654	0.18614		ANÁLISIS DE VARIANZA								ANÁLISIS DE VARIANZA								ANÁLISIS DE VARIANZA
																	Origen de las variaciones	Suma de cuadrados	Grados de libertad	Promedio de los cuadrados	F	Probabilidad	Valor crítico para F		Origen de las variaciones	Suma de cuadrados	Grados de libertad	Promedio de los cuadrados	F	Probabilidad	Valor crítico para F		Origen de las variaciones	Suma de cuadrados	Grados de libertad	Promedio de los cuadrados	F	Probabilidad	Valor crítico para F
1000 µm	1000	409.6	4.5	1000	8	10	3	8.78906e+06	1.09863e+07		6.94394	7.04085		6.9924	0.0685257		Entre grupos	0.000637371	1	0.000637371	0.199887	0.698566	18.5128		Entre grupos	0.0611727	1	0.0611727	19.1845	0.0483744	18.5128		Entre grupos	0.0742984	1	0.0742984	15.8224	0.0577783	18.5128
	3000	388.9	4.5	1000	15	12	14	1.73566e+07	1.38853e+07	1.61995e+07	7.23947	7.14256	7.2095	7.19717	0.0496172		Dentro de los grupos	0.00637731	2	0.00318865					Dentro de los grupos	0.00637731	2	0.00318865					Dentro de los grupos	0.00939155	2	0.00469578
	5000	333.3	4.5	1000	13	9	10	1.75518e+07	1.21512e+07	1.35014e+07	7.24432	7.08462	7.13038	7.15311	0.0822407
																	Total	0.00701468	3						Total	0.06755	3						Total	0.08369	3
																	Análisis de varianza de un factor								Análisis de varianza de un factor								Análisis de varianza de un factor
																	RESUMEN								RESUMEN								RESUMEN
																	Grupos	Cuenta	Suma	Promedio	Varianza				Grupos	Cuenta	Suma	Promedio	Varianza				Grupos	Cuenta	Suma	Promedio	Varianza
																	450 µm	3	21.3919	7.13062	0.00190038				750 µm	3	20.9171	6.97238	0.00969262				1000 µm	3	21.5915	7.19717	0.00246187
																	750 µm	3	20.9171	6.97238	0.00969262				1000 µm	3	21.5915	7.19717	0.00246187				450 µm	3	21.3919	7.13062	0.00190038
																	ANÁLISIS DE VARIANZA								ANÁLISIS DE VARIANZA								ANÁLISIS DE VARIANZA
																	Origen de las variaciones	Suma de cuadrados	Grados de libertad	Promedio de los cuadrados	F	Probabilidad	Valor crítico para F		Origen de las variaciones	Suma de cuadrados	Grados de libertad	Promedio de los cuadrados	F	Probabilidad	Valor crítico para F		Origen de las variaciones	Suma de cuadrados	Grados de libertad	Promedio de los cuadrados	F	Probabilidad	Valor crítico para F
																	Entre grupos	0.0375591	1	0.0375591	6.47961	0.0636078	7.70865		Entre grupos	0.0757982	1	0.0757982	12.4725	0.0241948	7.70865		Entre grupos	0.0066444	1	0.0066444	3.04632	0.155857	7.70865
																	Dentro de los grupos	0.023186	4	0.0057965					Dentro de los grupos	0.024309	4	0.00607724					Dentro de los grupos	0.00872449	4	0.00218112
																	Total	0.060745	5						Total	0.100107	5						Total	0.0153689	5
																	Análisis de varianza de un factor								Análisis de varianza de un factor								Análisis de varianza de un factor
																	RESUMEN								RESUMEN								RESUMEN
																	Grupos	Cuenta	Suma	Promedio	Varianza				Grupos	Cuenta	Suma	Promedio	Varianza				Grupos	Cuenta	Suma	Promedio	Varianza
																	450 µm	2	14.4462	7.22309	0				750 µm	2	13.9308	6.9654	0.034648				1000 µm	3	21.4593	7.15311	0.00676353
																	750 µm	2	13.9308	6.9654	0.034648				1000 µm	3	21.4593	7.15311	0.00676353				450 µm	2	14.4462	7.22309	0
																	ANÁLISIS DE VARIANZA								ANÁLISIS DE VARIANZA								ANÁLISIS DE VARIANZA
																	Origen de las variaciones	Suma de cuadrados	Grados de libertad	Promedio de los cuadrados	F	Probabilidad	Valor crítico para F		Origen de las variaciones	Suma de cuadrados	Grados de libertad	Promedio de los cuadrados	F	Probabilidad	Valor crítico para F		Origen de las variaciones	Suma de cuadrados	Grados de libertad	Promedio de los cuadrados	F	Probabilidad	Valor crítico para F
																	Entre grupos	0.0664035	1	0.0664035	3.83303	0.189367	18.5128		Entre grupos	0.0422806	1	0.0422806	2.63294	0.203124	10.128		Entre grupos	0.00587698	1	0.00587698	1.30338	0.336469	10.128
																	Dentro de los grupos	0.034648	2	0.017324					Dentro de los grupos	0.0481751	3	0.0160584					Dentro de los grupos	0.0135271	3	0.00450902
																	Total	0.101052	3						Total	0.0904557	4						Total	0.019404	4
